# Supplementary material for: Early Sirolimus Gel Treatment May Diminish Angiofibromas and Prevent Angiofibroma Recurrence in Children With Tuberous Sclerosis Complex
Source: Front Med (Lausanne). 2020 Jan 22;7:1. doi: 10.3389/fmed.2020.00001 (PMC6987392; doi:10.3389/fmed.2020.00001)
Supplement: Supplementary file 1 [file Table_1.XLSX]

## Sheet: Sheet1
Supplementary table. Achievement of marked improvement or nearly to normal skin
	At 6 months after the treatment beginning	Median months of the achievement
Papular AF	9/9 (100%)	3
Miliary AF	5/6 (83%)	5
Redness of AF	9/9 (100%)	4
Fibrous plaque	4/5 (80%)	6
Hypopigmented macules	0/2(0%)	­
AF: angiofibromas
